# Supplementary material for: Uric acid formation is driven by crosstalk between skeletal muscle and other cell types
Source: JCI Insight. 2024 Jan 23;9(2):e171815. doi: 10.1172/jci.insight.171815 (PMC10906236; doi:10.1172/jci.insight.171815)
Supplement: Supporting data values [file jciinsight-9-171815-s063.xlsx]

## Sheet: Fig. 1A
Fed	Fasted
23.2	19.3
23	19.3
21.8	19.5
20.7	15.3
22.8	16.2

## Sheet: Fig. 1B
EDL Weights
Fed	Fasted
16.3	10
11.2	10
14.4	12.3
11.2	9.4
12.1	9.2

## Sheet: Fig. 1C
Serum Uric Acid
Fed	Fasted
65.5	101.7
57.6	101
56.5	90.6
56.2	66.5
48.2	70.4
41.5	87.8

## Sheet: Fig. 1D
Hypoxanthine				Xanthine				Uric Acid
Fed		Fasted		Fed		Fasted		Fed		Fasted
1hr	2hr	1hr	2hr	1hr	2hr	1hr	2hr	1hr	2hr	1hr	2hr
30.86	66.76	47.7	82.2	11.7	27.69	19.45	35.96	67.77	162.77	134.94	278.9
41.76	75.28	35.68	60.43	14.24	28.9	17.06	30.22	82.09	188.3	120.19	261.83
20.95	54.48	65.67	103.62	6.2	18.99	23.57	37.01	56.87	138.25	139.55	246.61
39.06	59.15	43.22	64.16	13.95	24	19.95	25.93	90.22	195.55	125.39	206.39
		33.97	55.37			13.59	22.76			148.31	267.85

## Sheet: Fig. 1E
XOR		AMPD3		AMPD1		5NTC1A
Fed	Fasted	Fed	Fasted	Fed	Fasted	Fed	Fasted
0.73	1.01	0.97	0.98	0.98	0.95	0.94	1.005
0.89	1.14	0.93	0.92	0.93	0.63	1.08	0.9
1.36	0.58	1.08	1.04	1.08	0.71	0.96	0.79
	1.1		1.24		0.87		0.93

## Sheet: Fig. 1F
XOR		AMPD3		AMPD1		5NTC1A
Fed	Fasted	Fed	Fasted	Fed	Fasted	Fed	Fasted
1	0.9	1	1.48	0.91	0.56	1.04	0.91
1.17	0.82	0.91	1.48	0.94	0.76	0.76	0.95
0.82	1.07	1.23	1.02	1.14	0.7	1.19	1.11
		1.02	1.15
		0.81	1.89

## Sheet: Fig. 2A
Males		Females
Veh.	DEX	Veh.	DEX
16.4	12.1	8.9	11.2
16.3	15.3	13.7	8.4
11.5	11.6	11.8	13
13.9	13.5	12.1	11.8
17.1

## Sheet: Fig. 2B
Veh.	DEX
29.8	58.5
39.2	39.8
47.4	52.2
54.5	55.6
43.3	50.5
35.3	49.9
45	62
46.2	39.6

## Sheet: Fig. 2C
Veh.	DEX
41.6	39.3
42.9	42.1
30.5	53.4
16.7	55.9
45.1	54
34	70.1
20.8	30.8
29.3	51.6
21.4

## Sheet: Fig. 2D
Hypoxanthine				Xanthine				Uric Acid				3-MH	Uric Acid
Veh.		DEX		Veh.		DEX		Veh.		DEX		41.6	93.32
1hr	2hr	1hr	2hr	1hr	2hr	1hr	2hr	1hr	2hr	1hr	2hr	39.3	140.85
14.06	23.99	22.25	36.85	4.01	7.71	7.59	14.39	42.04	93.32	66.09	140.85	42.1	170.27
38.26	66.91	25.76	40.98	14.18	27.06	9.55	18.85	51.11	120.96	78.79	170.27	42.9	120.96
31.3	62.6	22.41	34.82	12.17	24.69	10.34	16.55	81.47	179.91	84.6	176.71	53.4	176.71
12.53	26.71	21.9	37.87	40.7	8.96	7.51	13.12	65.99	157.41	135.5	233.95	55.9	233.95
30.02	48.17	28.88	43.16	10.15	18.81	11.27	16.21	72.14	160.01	79.49	170.52	30.5	179.91
12.88	23.33	53.68	84.64	2.85	7.85	19.67	28.33	100.27	189.07	105.09	241.66	16.7	157.41
69.78	116.35	49.23	81.07	22.86	41.63	20	35.23	39.23	84.08	94.93	197.69	45.1	160.01
41.42	69.88	54.23	69.49	14.21	27.79	22.03	29.66	41.44	92.64	52.55	126.05	51.6	173.17
24.28	38.83			7.35	13.15			60.86	142.92			54	241.66
												34	189.07
												70.1	197.69
												20.85	84.08
												30.85	126.05
												29.31	92.64
												21.43	142.92

[truncated: 27 more sheets: Fig. 2E, Fig. 2F, Fig. 3B, Fig. 3C, Fig. 3D, Fig. 3E, Fig. 3F, Fig. 4B, Fig. 4C, Fig. 4E, Fig. 4F, Fig. 5C, Fig. 5D, Fig. 5F, Fig. 5G, Fig. 6A, Fig. 6B, Fig. 6C, Fig. 6D, Sup Fig 1A …]
